# Supplementary material for: Anabolic androgenic steroids exert a selective remodeling of the plasma lipidome that mirrors the decrease of the de novo lipogenesis in the liver
Source: Metabolomics. 2020 Jan 10;16(1):12. doi: 10.1007/s11306-019-1632-0 (PMC6954146; doi:10.1007/s11306-019-1632-0)
Supplement: Supplementary file 1 — Supplementary file1 (XLSX 79 kb) [file 11306_2019_1632_MOESM1_ESM.xlsx]

## Sheet: Lipid identification
	Variable number	Lipid family	Lipid(Carbons:Unsaturations)	Main species	MSI level	Lipid Maps ID	Retention time (min)	adduct	m/z base of adduct	Identificative fragments: m/z, part of the molecule
	1	FA	FA(14:0)	FA(14:0)	2	LMFA01010014	4.24	[M-H]-	227.198
	2	FA	FA(15:0)	FA(15:0)	2	LMFA01010015	5.12	[M-H]-	241.213
	3	FA	FA(16:0)	FA(16:0)	2	LMFA01010001	5.63	[M-H]-	255.229
	4	FA	FA(16:1)	FA(16:1)	2	LMFA01030056	4.62	[M-H]-	253.214
	5	FA	FA(17:0)	FA(17:0)	2	LMFA01010017	6.18	[M-H]-	269.245
	6	FA	FA(17:1)	FA(17:1)	2	LMFA01030060	5.3	[M-H]-	267.229
	7	FA	FA(18:0)	FA(18:0)	2	LMFA01010018	6.74	[M-H]-	283.261
	8	FA	FA(18:1)	FA(18:1)	2	LMFA01030002	5.78	[M-H]-	281.246
	9	FA	FA(18:2)	FA(18:2)	2	LMFA01030120	5.09	[M-H]-	279.23
	10	FA	FA(18:3)	FA(18:3)	2	LMFA01030152	4.02	[M-H]-	277.213
	11	FA	FA(20:0)	FA(20:0)	2	LMFA01010020	8	[M-H]-	311.292
	12	FA	FA(20:1)	FA(20:1)	2	LMFA01030700	6.79	[M-H]-	309.278
	13	FA	FA(20:2)	FA(20:2)	2	LMFA01030859	5.96	[M-H]-	307.261
	14	FA	FA(20:3)	FA(20:3)	2	LMFA01031078	5.37	[M-H]-	305.245
	15	FA	FA(20:4)	FA(20:4)	2	LMFA01030001	4.87	[M-H]-	303.23
	16	FA	FA(20:5)	FA(20:5)	2	LMFA01030759	3.81	[M-H]-	301.213
	17	FA	FA(22:4)	FA(22:4)	2	LMFA01030178	5.65	[M-H]-	331.262
	18	FA	FA(22:5)	FA(22:5)	2	LMFA04000044	5.14	[M-H]-	329.245
	19	FA	FA(22:6)	FA(22:6)	2	LMFA01030185	4.36	[M-H]-	327.23
	20	LPC	LPC(14:0)	1-LPC(14:0)	2	LMGP01050073	3.25	[M+H]+	468.308	227.1995, FA(14:0)
	21	LPC	LPC(14:0)	2-LPC(14:0)	2	LMGP01050012	3.52	[M+H]+	468.308
								[M+HCO2]-	512.296	227.1996, FA(14:0)
	22	LPC	LPC(16:0)	1-LPC(16:0)	2	LMGP01050074	4.68	[M+H]+	496.339	184.0727, phosphocholine
								[M+HCO2]-	540.33	255.2329, FA(16:0)
								[M-CH3]-	480.308
	23	LPC	LPC(16:0)	2-LPC(16:0)	2	LMGP01050018	4.96	[M+H]+	496.34	184.0726, phosphocholine
								[M+Na]+	518.322
								[2M+H]+	991.676
								[M+HCO2]-	540.33	255.2325, FA(16:0)
								[M-CH3]-	480.308
	24	LPC	LPC(16:1)	1-LPC(16:1)	2	LMGP01050022	3.52	[M+H]+	494.324	184.0726, phosphocholine
	25	LPC	LPC(16:1)	2-LPC(16:1)	2	LMGP01050021	3.79	[M+H]+	494.324	184.0728, phosphocholine
								[M+HCO2]-	538.312	253.2174, FA(16:1)
								[M-CH3]-	478.291
	26	LPC	LPC(18:0)	1-LPC(18:0)	2	LMGP01050076	5.48	[M+H]+	524.37	184.0725, phosphocholine
								[M+HCO2]-	568.361	283.2639, FA(18:0)
	27	LPC	LPC(18:0)	2-LPC(18:0)	2	LMGP01050026	5.62	[M+H]+	524.371	184.0728, phosphocholine
								[M+HCO2]-	568.361	283.2635, FA(18:0)
								[M-CH3]-	508.34
	28	LPC	LPC(18:1)	1-LPC(18:1)	2	LMGP01050082	4.92	[M+Na]+	544.339
								[M+HCO2]-	566.345	281.2480, FA(18:1)
	29	LPC	LPC(18:1)	2-LPC(18:1)	2	LMGP01050032	5.07	[M+H]+	522.356	184.0728, phosphocholine
								[M+Na]+	544.338
								[M+HCO2]-	566.346	281.2476, FA(18:1)
								[M-CH3]-	506.324
	30	LPC	LPC(18:2)	1-LPC(18:2)	2	-	3.91	[M+H]+	520.34	184.0730, phosphocholine
								[M+HCO2]-	564.328	279.2328, FA(18:2)
								[M-CH3]-	504.307
	31	LPC	LPC(18:2)	2-LPC(18:2)	2	LMGP01050137	4.19	[M+H]+	520.34	184.0728, phosphocholine
								[2M+H]+	1039.68
								[2M+Na]+	1061.66
								[M+HCO2]-	564.33	279.2331, FA(18:2)
								[M-CH3]-	504.308
	32	LPC	LPC(19:0)	1-LPC(19:0)	2	-	5.86	[M+H]+	538.387	184.0727, phosphocholine
								[M+HCO2]-	582.377	297.2786, FA(19:0)
	33	LPC	LPC(19:0)	2-LPC(19:0)	2	LMGP01050041	6	[M+H]+	538.387	184.0727, phosphocholine
								[M+HCO2]-	582.377	297.2795, FA(19:0)
	34	LPC	LPC(20:1)	LPC(20:1)	2	LMGP01050047	5.65	[M+H]+	550.386	184.0732, phosphocholine
								[M+HCO2]-	594.377	309.2796, FA(20:1)
	35	LPC	LPC(20:3)	LPC(20:3)	2	LMGP01050139	4.73	[M+H]+	546.355	184.0725, phosphocholine
								[M+HCO2]-	590.345	305.2482, FA(20:3)
	36	LPC	LPC(20:4)	1-LPC(20:4)	2	LMGP01050121	3.8	[M+H]+	544.34	184.0726, phosphocholine
								[M+Na]+	566.322
								[M+HCO2]-	588.328	303.2326, FA(20:4)
	37	LPC	LPC(20:4)	2-LPC(20:4)	2	LMGP01050048	4.04	[M+H]+	544.34	184.0729, phosphocholine
								[M+Na]+	566.322
								[M-CH3]-	528.309	303.2333, FA(20:4)
	38	LPC	LPC(22:6)	1-LPC(22:6)	2	-	3.62	[M+H]+	568.34	184.0721, phosphocholine
	39	LPC	LPC(22:6)	2-LPC(22:6)	2	LMGP01050056	3.83	[M+H]+	568.34	184.0730, phosphocholine
								[M+Na]+	590.321
								[M+HCO2]-	612.328	327.2328, FA(22:6)
	40	PC	PC(30:0)	PC(14:0/16:0)	2	LMGP01010560	9.51	[M+H]+	706.539	184.0736, phosphocholine
						LMGP01010481		[M+HCO2]-	750.529	255.2322, FA(16:0)/227.2014, FA(14:0)
	41	PC	PC(31:0)	PC(31:0)	2	-	10.07	[M+HCO2]-	764.544
								[M+H]+	720.554
	42	PC	PC(32:0)	PC(16:0/16:0)	2	LMGP01010564	10.66	[M+H]+	734.571	184.0729, phosphocholine
								[M+HCO2]-	778.562	255.2328, FA(16:0)
								[M-CH3]-	718.54
	43	PC	PC(32:1)	PC(16:0/16:1)	2	LMGP01010566	9.56	[M+H]+	732.555	184.0728, phosphocholine
						LMGP01011479		[M+HCO2]-	776.546	253.2171, FA(16:1); 255.2321, FA(16:0); 281.2483, FA(18:1); 227.2002, FA(14:0)
								[M-CH3]-	716.524
	44	PC	PC(32:2)	PC(14:0/18:2)	2	LMGP01010496	8.75	[M+H]+	730.539	184.0728, phosphocholine
						LMGP01011616		[M+HCO2]-	774.53	227.2008, FA(14:0); 279.2323, FA(18:2); 253.2166, FA(16:1)
	45	PC	PC(33:1)	PC(15:0/18:1)	2	LMGP01011415	10.08	[M+H]+	746.57	184.0739, phosphocholine
						LMGP01011598		[M+HCO2]-	790.561	281.2482, FA(18:1); 267.2317, FA(17:1); 241.2142, FA(15:0); 255.2315, FA(16:0)
	46	PC	PC(33:2)	PC(15:0/18:2)	2	LMGP01010543	9.2	[M+H]+	744.555	184.0729, phosphocholine
						LMGP01011618		[M+HCO2]-	788.545	279.2319, FA(18:2); 241.2160, FA(15:0)
	47	PC	PC(34:1)	PC(16:0/18:1)	2	LMGP01010005	10.66	[M+H]+	760.586	184.0735, phosphocholine
						LMGP01010884		[M+HCO2]-	804.578	281.2432, FA(18:1); 255.2325, FA(16:0); 253.2164, FA(16:1); 283.2577, FA(18:0)
								[M-CH3]-	744.556
	48	PC	PC(34:2)	PC(16:0/18:2)	2	LMGP01010594	9.71	[M+H]+	758.572	184.0737, phosphocholine
						LMGP01010932		[M+HCO2]-	802.562	279.2327, FA(18:2); 225.2322, FA(16:0)
								[M-CH3]-	742.54
	49	PC	PC(34:3)	PC(16:1/18:2)	2	LMGP01010690	8.8	[M+H]+	756.555	184.0729, phosphocholine
						LMGP01011620		[M+HCO2]-	800.546	279.2317, FA(18:2); 253.2164, FA(16:1)
	50	PC	PC(34:3)	PC(16:0/18:3)	2	LMGP01010598	8.95	[M+H]+	756.555	184.0728, phosphocholine
						LMGP01011646		[M+HCO2]-	800.546	277.2164, FA(18:3); 255.2314, FA(16:0)
	51	PC	PC(34:3)	PC(16:0/18:3)	2	LMGP01010598	9.15	[M+H]+	756.555	184.0728, phosphocholine
						LMGP01011646		[M+HCO2]-	800.546	277.2170, FA(18:3); 255.2327, FA(16:0); FA(279.2299), FA(18:2); 253.2181, FA(16:1)
	52	PC	PC(35:1)	PC(17:0/18:1)	2	LMGP01010711	11.28	[M+H]+	774.602	184.0736, phosphocholine
						LMGP01011600		[M+HCO2]-	818.593	281.2485, FA(18:1); 269.2477, FA(17:0); 295.2632, FA(19:1); 283.2613, FA(18:0); 255.2332, FA(16:0); 267.2344, FA(17:1)
	53	PC	PC(35:2)	PC(17:0/18:2)	2	LMGP01011505	10.06	[M+H]+	772.586	184.0737, phosphocholine
						LMGP01011621		[M+HCO2]-	816.577	279.2323, FA(18:2); 269.2480, FA(17:0)
	54	PC	PC(35:2)	PC(17:0/18:2)	2	LMGP01011505	10.27	[M+H]+	772.587	184.0728, phosphocholine
						LMGP01011621		[M+HCO2]-	816.578	279.2320, FA(18:2); 269.2485, FA(17:0)
								[M-CH3]-	756.556
	55	PC	PC(35:3)	PC(17:1/18:2)	2	LMGP01011533	9.22	[M+H]+	771.573	184.0737, phosphocholine
						LMGP01011622		[M+HCO2]-	814.561	279.2318, FA(18:2); 267.2295, FA(17:1)
	56	PC	PC(35:4)	PC(15:0/20:4)	2	LMGP01011424	8.99	[M+H]+	768.555	184.0728, phosphocholine
						LMGP01011901		[M+HCO2]-	812.546	303.2323, FA(20:4); 241.2167, FA(15:0)
	57	PC	PC(36:0)	PC(18:0/18:0)	2	LMGP01010006	11.88	[M+H]+	790.633	184.0735, phosphocholine
								[M+HCO2]-	834.626	283.2627, FA(18:0)
	58	PC	PC(36:1)	PC(18:0/18:1)	2	LMGP01010761	11.52	[M+H]+	788.617	184.0725, phosphocholine
						LMGP01010888		[M+HCO2]-	832.609	281.2480, FA(18:1); 283.2630, FA(18:0); 255.2319, FA(16:0); 309.2791, FA(20:1)
								[M-CH3]-	772.587
	59	PC	PC(36:2)	PC(16:0/20:2)	2	LMGP01011469	10.66	[M+H]+	786.602	184.0729, phosphocholine
						LMGP01011841		[M+HCO2]-	830.593	255.2317, FA(16:0); 307.2637, FA(20:2)
	60	PC	PC(36:2)	PC(18:0/18:2)	2	LMGP01010768	10.85	[M+H]+	786.603	184.0729, phosphocholine
						LMGP01010935		[M+HCO2]-	830.594	279.2328, FA(18:2); 283.2637, FA(18:0)
								[M-CH3]-	770.572
	61	PC	PC(36:3)	PC(18:1/18:2)	2	LMGP01010895	9.69	[M+HCO2]-	828.578	279.2324, FA(18:2); 281.2473, FA(18:1)
						LMGP01011624		[M-CH3]-	768.556
	62	PC	PC(36:3)	PC(16:0/20:3)	2	LMGP01010627	9.91	[M+H]+	784.587	184.0728, phosphocholine
						LMGP01011872		[M+HCO2]-	828.578	305.2478, FA(20:3); 255.2322, FA(16:0); 279.2324, FA(18:2); 281.2463, FA(18:1)
								[M-CH3]-	768.556
	63	PC	PC(36:3)	PC(16:0/20:3)	2	LMGP01010627	10.07	[M+H]+	784.587	184.0728, phosphocholine
						LMGP01011872		[M+HCO2]-	828.578	305.2476, FA(20:3); 255.2321, FA(16:0)
	64	PC	PC(36:4)	PC(18:2/18:2)	2	LMGP01010930	8.92	[M+H]+	782.571	184.0730, phosphocholine
								[M+HCO2]-	826.562	279.2326, FA(18:2)
								[M-CH3]-	766.54
	65	PC	PC(36:4)	PC(16:0/20:4)	2	LMGP01012136	9.47	[M+H]+	782.572	184.0728, phosphocholine
						LMGP01011049		[M+HCO2]-	826.563	303.2322, FA(20:4); 255.2319, FA(16:0)
								[M-CH3]-	766.539
	66	PC	PC(36:5)	PC(18:2/18:3)	2	LMGP01011625	8.32	[M+H]+	780.554	184.0731, phosphocholine
						LMGP01011653		[M+HCO2]-	824.546	279.2321, FA(18:2); 277.2163, FA(18:3)
	67	PC	PC(36:5)	PC(16:1/20:4)	2	LMGP01010695	8.6	[M+H]+	780.555	184.0728, phosphocholine
						LMGP01011903		[M+HCO2]-	824.546	303.2314, FA(20:4); 253.2158, FA(16:1)
	68	PC	PC(36:5)	PC(16:0/20:5)	2	LMGP01010633	8.8	[M+H]+	780.554	184.0728, phosphocholine
						LMGP01011932		[M+HCO2]-	824.547	301.2169, FA(20:5); 255.2315, FA(16:0)
								[M-CH3]-	764.524
	69	PC	PC(37:2)	PC(37:2)	2	-	11.23	[M+H]+	800.618	184.0727, phosphocholine
								[M+HCO2]-	844.61
	70	PC	PC(37:2)	PC(18:2/19:0)	2	LMGP01011739	11.36	[M+H]+	800.619	184.0729, phosphocholine
						LMGP01011628		[M+HCO2]-	844.611	279.2318, FA(18:2); 297.2787, FA(19:0)
								[M-CH3]-	784.587
	71	PC	PC(37:3)	PC(18:2/19:1)	2	LMGP01011769	10.14	[M+H]+	798.6
						LMGP01011629		[M+HCO2]-	842.593	279.2329, FA(18:2); 305.2471, FA(20:3); 295.2645, FA(19:1); 269.2490, FA(17:0)
	72	PC	PC(37:4)	PC(17:0/20:4)	2	LMGP01010003	9.8	[M+H]+	796.586	184.0736, phosphocholine
						LMGP01011904		[M+HCO2]-	840.58	303.2321, FA(20:4); 269.2475, FA(17:0)
	73	PC	PC(37:4)	PC(17:0/20:4)	2	LMGP01010003	9.97	[M+H]+	796.589	184.0726, phosphocholine
						LMGP01011904		[M+HCO2]-	840.579	303.2323, FA(20:4); 269.2481, FA(17:0)
								[M-CH3]-	780.557
	74	PC	PC(38:2)	PC(18:0/20:2)	2	LMGP01010788	11.54	[M+H]+	814.634	184.0727, phosphocholine
						LMGP01011846		[M+HCO2]-	858.625	307.2343, FA(20:2); 279.2326, FA(18:2); 283.2635, FA(18:0); 311.2950, FA(20:0)
	75	PC	PC(38:3)	PC(18:0/20:3)	2	LMGP01010796	11.24	[M+H]+	812.619	184.0732, phosphocholine
						LMGP01012196		[M+HCO2]-	856.61	305.2482, FA(20:3); 283.2630, FA(18:0)
	76	PC	PC(38:4)	PC(16:0/22:4)	2	LMGP01010642	10.2	[M+H]+	810.603	184.0726, phosphocholine
						LMGP01012072		[M+HCO2]-	854.594	331.2637, FA(22:4); 255.2316, FA(16:0)
	77	PC	PC(38:4)	PC(18:0/20:4)	2	LMGP01010802	10.36	[M+H]+	810.603	184.0725, phosphocholine
						LMGP01011907		[M+HCO2]-	854.594	303.2328, FA(20:4); 283.2648, FA(18:0)
	78	PC	PC(38:4)	PC(18:0/20:4)	2	LMGP01010802	10.54	[M+H]+	810.604	184.0732, phosphocholine
						LMGP01011907		[M+HCO2]-	854.595	303.2325, FA(20:4); 283.2636, FA(18:0)
								[M-CH3]-	794.572
	79	PC	PC(38:5)	PC(18:1/20:4)	2	LMGP01010905	9.42	[M+H]+	808.587	184.0726, phosphocholine
						LMGP01011908		[M+HCO2]-	852.578	303.2324, FA(20:4); 281.2479, FA(18:1); 329.2480, FA(22:5); 255.2325, FA(16:0)
								[M-CH3]-	792.556
	80	PC	PC(38:6)	PC(18:2/20:4)	2	LMGP01010943	8.72	[M+H]+	806.57	184.0729, phosphocholine
						LMGP01011909		[M+HCO2]-	850.562	303.2323, FA(20:4); 279.2319, FA(18:2)
								[M-CH3]-	790.539
	81	PC	PC(38:6)	PC(16:0/22:6)	2	LMGP01012137	9.12	[M+H]+	806.571	184.0731, phosphocholine
						LMGP01011116		[M+HCO2]-	850.563	327.2321, FA(22:6); 255.2318, FA(18:0)
								[M-CH3]-	790.542
	82	PC	PC(38:7)	PC(18:3/20:4)	2	LMGP01011663	8.18	[M+H]+	804.554	184.0729, phosphocholine
						LMGP01011911		[M+HCO2]-	848.547	303.2330, FA(20:4); 277.2216, FA(18:3)
	83	PC	PC(38:7)	PC(16:1/22:6)	2	LMGP01010696	8.33	[M+H]+	804.555	184.0726, phosphocholine
						LMGP01012103		[M+HCO2]-	848.547	327.2306, FA(22:6); 253.2183, FA(16:1)
	84	PC	PC(39:4)	PC(19:0/20:4)	2	LMGP01011748	11.15	[M+H]+	824.618	184.0736, phosphocholine
						LMGP01011913		[M+HCO2]-	868.611	303.2324, FA(20:4); 297.2791, FA(19:0)
	85	PC	PC(39:5)	PC(19:1/20:4)	2	LMGP01011779	9.93	[M+H]+	822.602	184.0729, phosphocholine
						LMGP01011914		[M+HCO2]-	866.595	303.2313, FA(20:4); 295.2627, FA(19:1); 329.2474, FA(22:5); 269.2398, FA(17:0)
	86	PC	PC(40:2)	PC(18:2/22:0)	2	LMGP01011636	11.89	[M+H]+	842.667	184.0730, phosphocholine
						LMGP01011988		[M+HCO2]-	886.657	279.2322, FA(18:2); 339.3250, FA(22:0)
	87	PC	PC(40:4)	PC(20:0/20:4)	2	LMGP01011915	11.33	[M+H]+	838.634	184.0727, phosphocholine
						LMGP01011023		[M+HCO2]-	882.626	303.2318, FA(20:4); 311.2945, FA(20:0); 331.2622, FA(22:4); 283.2592, FA(18:0)
	88	PC	PC(40:5)	PC(18:0/22:5)	2	LMGP01010818	10.47	[M+H]+	836.618	184.0727, phosphocholine
								[M+HCO2]-	880.61	329.2479, FA(22:5); 303.2336, FA(20:4); 283.2646, FA(18:0); 309.2801, FA(20:1)
	89	PC	PC(40:5)	PC(18:0/22:5)	2	LMGP01010818	10.97	[M+H]+	836.617	184.0733, phosphocholine
								[M+HCO2]-	880.61	329.2484, FA(22:5); 283.2631, FA(18:0)
	90	PC	PC(40:6)	PC(20:2/20:4)	2	LMGP01011858	9.52	[M+H]+	834.602	184.0732, phosphocholine
						LMGP01011917		[M+HCO2]-	878.594	303.2329, FA(20:4); 307.2634, FA(20:2)
	91	PC	PC(40:6)	PC(18:0/22:6)	2	LMGP01012107	10.11	[M+H]+	834.602	184.0727, phosphocholine
						LMGP01010821		[M+HCO2]-	878.595	327.2318, FA(22:6); 283.2631, FA(18:0)
	92	PC	PC(40:7)	PC(18:1/22:6)	2	LMGP01012108	8.92	[M+H]+	832.586	184.0728, phosphocholine
						LMGP01010913		[M+HCO2]-	876.579	327.2315, FA(22:6); 281.2478, FA(18:1)
	93	PC	PC(40:8)	PC(20:4/20:4)	2	LMGP01011052	8.5	[M+H]+	830.57	184.0727, phosphocholine
								[M+HCO2]-	874.563	303.2312, FA(20:4)
	94	PC	PC(O-32:0)	PC(O-16:0/16:0)	2	LMGP01020029	11.37	[M+H]+	720.59
								[M+HCO2]-	764.579	255.2335, FA(16:0)
	95	PC	PC(O-34:1)	PC(O-18:1/16:0)	2	LMGP01020152	11.34	[M+H]+	746.606	184.0735, phosphocholine
						LMGP01030052		[M+HCO2]-	790.598	255.2318, FA(16:0); 281.2472, FA(18:1)
	96	PC	PC(O-36:4)	PC(O-16:0/20:4)	2	LMGP01020056	10.11	[M+H]+	768.59	184.0727, phosphocholine
								[M+HCO2]-	812.582	303.2327, FA(20:4)
	97	PC	PC(O-38:5)	PC(O-18:1/20:4)	2	LMGP01020157	10.08	[M+H]+	794.604	184.0738, phosphocholine
						LMGP01030012		[M+HCO2]-	838.598	303.2329, FA(20:4)
	98	LPE	LPE(16:0)	LPE(16:0)	2	LMGP02050002	5.06	[M-H]-	452.276	196.0379, phosphoethanolamine; 255.2327, FA(16:0)
	99	LPE	LPE(18:0)	LPE(18:0)	2	LMGP02050001	5.72	[M+H]+	482.323	341.3046, NL phosphoethanolamine
								[M-H]-	480.308	196.0379, phosphoethanolamine; 283.2637, FA(18:0)
	100	LPE	LPE(18:2)	LPE(18:2)	2	LMGP02050011	4.34	[M+H]+	478.292	337.2734, NL phosphoethanolamine
								[M-H]-	476.276	196.0354, phosphoethanolamine; 279.2327, FA(18:2)
	101	PE	PE(34:2)	PE(16:0/18:2)	2	LMGP02011194	9.97	[M+H]+	716.524
						LMGP02010042		[M+Na]+	738.506
								[M-H]-	714.508	196.0354, phosphoethanolamine; 279.2321, FA(18:2); 255.2323, FA(16:0)
	102	PE	PE(36:2)	PE(18:0/18:2)	2	LMGP02011193	11.17	[M+H]+	744.557
						LMGP02010044		[M+Na]+	766.539
								[M-H]-	742.539	196.0368, phosphoethanolamine; 279.2325, FA(18:2); 286.2637, FA(18:0)
	103	PE	PE(36:4)	PE(16:0/20:4)	2	LMGP02010096	9.7	[M+H]+	740.524	599.5040, NL phosphoethanolamine
						LMGP02011174		[M-H]-	738.509	196.0367, phosphoethanolamine; 303.2328, FA(20:4); 255.2316, FA(16:0); 279.2325, FA(18:2)
	104	PE	PE(38:4)	PE(18:0/20:4)	2	LMGP02010118	10.84	[M+H]+	768.556	627.5350, NL phosphoethanolamine
						LMGP02010943		[M-H]-	766.54	303.2324, FA(20:4); 283.26345, FA(18:0)
	105	PE	PE(38:6)	PE(16:0/22:6)	2	LMGP02010095	9.36	[M+H]+	764.524
						LMGP02011161		[M-H]-	762.51	255.2330, FA(16:0); 327.2335, FA(22:6)
	106	PE	PE(40:6)	PE(18:0/22:6)	2	LMGP02010094	10.37	[M+H]+	792.558
						LMGP02011142		[M-H]-	790.542	283.2637, FA(18:0); 327.2322, FA(22:6)
	107	PE	PE(O-36:5)	PE(O-18:1/20:4)	2	LMGP02030003	10.21	[M+H]+	724.528
								[M-H]-	722.513	303.2323, FA(20:4)
	108	PI	PI(34:2)	PI(16:0/18:2)	2	LMGP06010959	8.54	[M-H]-	833.521	279.2302, FA(18:2); 255.2310, FA(16:0); 241.0120&223.0012&297.0398, phosphoinositol
	109	PI	PI(36:2)	PI(18:0/18:2)	2	LMGP06010956	9.38	[M-H]-	861.552	283.2638, FA(18:0); 279.2329, FA(18:2); 241.0113&223.0012&297.0376, phosphoinositol
	110	PI	PI(36:3)	PI(18:1/18:2)	2	LMGP06010931	8.56	[M-H]-	859.535	279.2324, FA(18:2); 281.2487, FA(18:1); 241.00094&222.9993&297.0417, phosphoinositol
	111	PI	PI(36:3)	PI(36:3)	2	-	8.71	[M-H]-	859.536
	112	PI	PI(36:4)	PI(16:0/20:4)	2	LMGP06010958	8.38	[M-H]-	857.521	303.2320, FA(20:4); 255.2316, FA(16:0); 241.0102&223.0001&297.0376, phosphoinositol
	113	PI	PI(37:4)	PI(17:0/20:4)	2	LMGP06010004	8.76	[M-H]-	871.537	303.2320, FA(20:4); 269.2462, FA(17:0); 241.0102&222.9967&297.0392, phosphoinositol
	114	PI	PI(38:3)	PI(18:0/20:3)	2	LMGP06010855	9.6	[M-H]-	887.566	283.2626, FA(18:0); 303.2460, FA(20:2); 241.0102&222.9967&297.0392, phosphoinositol
	115	PI	PI(38:4)	PI(18:0/20:4)	2	LMGP06010010	9.18	[M-H]-	885.553	303.2323, FA(20:4); 283.2632, FA(18:0); 241.0110&222.9999&297.0371, phosphoinositol
	116	PI	PI(38:5)	PI(18:1/20:4)	2	LMGP06010849	8.38	[M-H]-	883.537	303.2329, FA(20:4); 281.2450, FA(18:1); 329.2507, FA(22:5); 255.2349, FA(16:0); 241.0102&222.9977, phosphoinositol
	117	PI	PI(38:6)	PI(16:0/22:6)	2	LMGP06010011	8.15	[M-H]-	881.521	255.2340, FA(16:0); 327.2325, FA(22:6); 241.0090&223.0274, phosphoinositol
	118	PI	PI(40:4)	PI(18:0/22:4)	2	LMGP06010853	9.84	[M-H]-	913.582	283.2606, FA(18:0); 331.2632, FA(22:4); 241.0092&223.0016, phosphoinositol
	119	PI	PI(40:5)	PI(18:0/22:5)	2	-	9.14	[M-H]-	911.567	329.2473, FA(22:5); 283.2607, FA(18:0); 303.2289, FA(20:4); 309.2826, FA(20:1); 241.0115, phosphoinositol
	120	PI	PI(40:6)	PI(18:0/22:6)	2	LMGP06010012	8.88	[M-H]-	909.552	283.2635, FA(18:0); 327.2305, FA(22:6); 241.0101&223.0027&297.0438, phosphoinositol
	121	TG	TG(46:2)	TG(46:2)	2	-	13.02	[M+NH4]+	792.709
								[M+Na]+	797.665
	122	TG	TG(48:1)	TG(16:0/16:0/16:1)	2	LMGL03010017	13.75	[M+NH4]+	822.756	549.4894, FA(16:0); 551.5034, FA(16:1); 577.5203, FA(14:0); 523.4733, FA(18:1)
								[M+Na]+	827.712
	123	TG	TG(48:2)	TG(16:0/16:1/16:1)	2	LMGL03010018	13.36	[M+NH4]+	820.741	549.4883, FA(16:1); 547.4731, FA(16:0); 575.5045, FA(14:0); 523.4725, FA(18:2)
								[M+Na]+	825.697
	124	TG	TG(48:3)	TG(14:0/16:1/18:2)	2	LMGL03014252	13	[M+NH4]+	818.725	547.4727, FA(16:1); 521.4561, FA(18:2); 573.4887, FA(14:0); 545.4575, FA(16:0); 523.4734, FA(18:3)
								[M+Na]+	823.68
	125	TG	TG(48:3)	TG(14:0/16:1/18:2)	2	LMGL03014252	13.09	[M+NH4]+	818.725	547.4727, FA(16:1); 521.4561, FA(18:2); 573.4887, FA(14:0); 545.4575, FA(16:0); 523.4734, FA(18:3)
								[M+Na]+	823.68
	126	TG	TG(48:4)	TG(14:0/16:2/18:2)	2	-	12.68	[M+NH4]+	816.707	519.4401, FA(18:2); 521.4565, FA(18:3); 545.457, FA(16:1); 571.4725, FA(14:0); 573.4879, FA(14:1); 547.4681, FA(16:2); 543.4426, FA(16:0)
								[M+Na]+	821.666
	127	TG	TG(48:4)	TG(48:4)	2	-	12.8	[M+NH4]+	816.707
								[M+Na]+	821.666
	128	TG	TG(49:1)	TG(15:0/16:0/18:1)	2	LMGL03015010	13.83	[M+NH4]+	836.772	563.5049, FA(16:0); 537.4886, FA(18:1); 577.5197, FA(15:0); 565.5181, FA(16:1); 549.5884, FA(17:0); 551.5031, FA(17:1); 591.5355, FA(14:0); 535.4736, FA(18:0)
								[M+Na]+	841.729
	129	TG	TG(49:2)	TG(15:0/16:0/18:2)	2	LMGL03015011	13.55	[M+NH4]+	834.757	561.4882, FA(16:0); 575.504, FA(15:0); 563.5031, FA(16:1); 537.4877, FA(18:2); 535.473, FA(18:1); 549.4879, FA(17:1); 547.4722, FA(17:0); 589.5179, FA(14:0)
								[M+Na]+	839.713
	130	TG	TG(49:3)	TG(15:0/16:1/18:2)	2	LMGL03015036	13.17	[M+NH4]+	832.74	535.4732, FA(18:2); 561.4888, FA(16:1); 573.4889, FA(15:0); 575.5027, FA(15:1); 559.473, FA(16:0); 547.4729, FA(17:1); 587.504, FA(14:0)
								[M+Na]+	837.697
	131	TG	TG(50:1)	TG(16:0/16:0/18:1)	2	LMGL03010006	14.11	[M+NH4]+	850.788	577.5208, FA(16:0); 551.5048, FA(18:1)
								[M+Na]+	855.743
	132	TG	TG(50:2)	TG(16:0/16:0/18:2)	2	LMGL03010044	13.74	[M+NH4]+	848.773	575.5059, FA(16:0); 551.5048, FA(18:2); 577.5197, FA(16:1); 549.4891, FA(18:1)
								[M+Na]+	853.728
	133	TG	TG(50:3)	TG(16:0/16:1/18:2)	2	LMGL03010053	13.33	[M+NH4]+	846.757	575.5059, FA(16:1); 573.4888, FA(16:0); 549.4894, FA(18:2); 551.5038, FA(18:3); 547.4728, FA(18:1)
								[M+Na]+	851.712
	134	TG	TG(50:4)	TG(16:0/16:1/18:3)	2	LMGL03015707	13	[M+NH4]+	844.741	573.4883, FA(16:1); 549.4882, FA(18:3); 547.4729, FA(18:2); 571.4728, FA(16:0); 599.5037, FA(14:0); 545.4571, FA(18:1)
								[M+Na]+	849.696
	135	TG	TG(51:1)	TG(16:0/17:0/18:1)	2	LMGL03010051	14.26	[M+NH4]+	864.804	565.5195, FA(18:1); 591.5347, FA(16:0); 577.5193, FA(17:0)
								[M+Na]+	869.759
	136	TG	TG(51:2)	TG(16:0/17:1/18:1)	2	LMGL03010061	13.86	[M+NH4]+	862.789	563.5043, FA(18:1); 589.2201, FA(16:0); 565.5184, FA(18:2); 577.5191, FA(17:1); 575.5048, FA(17:0); 591.5345, FA(16:1); 603.5362, FA(15:0)
								[M+Na]+	867.745
	137	TG	TG(51:3)	TG(15:0/18:1/18:2)	2	LMGL03015146	13.5	[M+NH4]+	860.772	563.5043, FA(18:2); 561.4887, FA(18:1); 601.5198, FA(15:0); 575.5032, FA(17:1); 587.5041, FA(16:0); 589.5173, FA(16:1); 573.4898, FA(17:0)
								[M+Na]+	865.729
	138	TG	TG(51:4)	TG(15:0/18:2/18:2)	2	LMGL03012907	13.16	[M+NH4]+	858.757	561.4893, FA(18:2); 599.5046, FA(15:0)
								[M+Na]+	863.714
	139	TG	TG(52:1)	TG(16:0/18:0/18:1)	2	LMGL03010085	14.46	[M+NH4]+	878.819	605.5505, FA(16:0); 579.5353, FA(18:1); 577.5202, FA(18:0); 551.5037, FA(20:1); 591.5339, FA(17:0); 607.5655, FA(16:1); 549.4874, FA(20:0)
								[M+Na]+	883.774
	140	TG	TG(52:2)	TG(16:0/18:1/18:1)	2	LMGL03010100	14.04	[M+NH4]+	876.804	577.5203, FA(18:1); 603.5356, FA(16:0); 575.5046, FA(18:0); 605.5494, FA(16:1)
								[M+Na]+	881.759
	141	TG	TG(54:2)	TG(18:0/18:1/18:1)	2	LMGL03010217	14.38	[M+NH4]+	904.836	605.5504, FA(18:1); 603.5349, FA(18:0); 631.566, FA(16:0); 577.519, FA(20:1)
								[M+Na]+	909.79
	142	TG	TG(52:3)	TG(16:0/18:1/18:2)	2	LMGL03010121	13.68	[M+NH4]+	874.789	575.5045, FA(18:1); 577.519, FA(18:2); 601.52, FA(16:0)
								[M+Na]+	879.743
	143	TG	TG(52:4)	TG(16:0/18:2/18:2)	2	LMGL03010141	13.34	[M+NH4]+	872.773	575.5049, FA(18:2); 599.5046, FA(16:0)
								[M+Na]+	877.728
	144	TG	TG(52:5)	TG(16:1/18:2/18:2)	2	LMGL03010163	13.02	[M+NH4]+	870.758	573.4887, FA(18:2); 575.5032, FA(18:3); 599.5033, FA(16:1); 597.4888, FA(16:0)
								[M+Na]+	875.712
	145	TG	TG(52:6)	TG(16:1/18:2/18:3)	2	LMGL03015822	12.7	[M+NH4]+	868.74	573.4822, FA(18:3); 571.4722, FA(18:2); 597.4892, FA(16:1); 575.5037, FA(18:4); 595.4723, FA(16:0)
								[M+Na]+	873.697
	146	TG	TG(53:2)	TG(17:0/18:1/18:1)	2	LMGL03010138	14.2	[M+NH4]+	890.82	591.5342, FA(18:1); 617.5504, FA(16:0); 593.5479, FA(18:2); 603.5333, FA(17:0); 575.5034, FA(19:0); 577.5187, FA(19:1); 589.5193, FA(18:1)
								[M+Na]+	895.775
	147	TG	TG(53:4)	TG(17:0/18:2/18:2)	2	LMGL03010189	13.46	[M+NH4]+	886.788	589.5203, FA(18:2); 599.5043, FA(17:0); 587.5032, FA(18:1); 601.5178, FA(17:1)
								[M+Na]+	891.744
	148	TG	TG(54:3)	TG(18:0/18:1/18:2)	2	LMGL03010252	14.01	[M+NH4]+	902.82	603.5355, FA(18:1); 605.5493, FA(18:2); 601.52, FA(18:0); 629.551, FA(16:0); 575.5042, FA(20:1)
								[M+Na]+	907.776
	149	TG	TG(54:4)	TG(18:1/18:1/18:2)	2	LMGL03010288	13.65	[M+NH4]+	900.804	601.5206, FA(18:1); 603.5349, FA(18:2); 599.5046, FA(18:0)
								[M+Na]+	905.76
	150	TG	TG(54:5)	TG(18:1/18:2/18:2)	2	LMGL03010327	13.27	[M+NH4]+	898.789	601.5203, FA(18:1); 599.5046, FA(18:2)
								[M+Na]+	903.744
	151	TG	TG(54:5)	TG(16:0/18:1/20:4)	2	LMGL03010355	13.49	[M+NH4]+	898.789	577.5197, FA(20:4); 625.519, FA(16:0); 599.5037, FA(18:1); 575.504, FA(20:3); 601.5168, FA(18:2); 551.5021, FA(22:5)
								[M+Na]+	903.745
	152	TG	TG(54:6)	TG(18:2/18:2/18:2)	2	LMGL03010371	12.95	[M+NH4]+	896.774	599.5043, FA(18:2)
								[M+Na]+	901.729
	153	TG	TG(54:6)	TG(16:0/18:2/20:4)	2	LMGL03010399	13.15	[M+NH4]+	896.774	599.5037, FA(18:2); 575.5037, FA(20:4); 623.5025, FA(16:0)
								[M+Na]+	901.729
	154	TG	TG(54:7)	TG(18:2/18:2/18:3)	2	LMGL03013037	12.67	[M+NH4]+	894.758	597.4886, FA(18:2); 599.5029, FA(18:3)
								[M+Na]+	899.713
	155	TG	TG(55:2)	TG(16:0/18:2/21:0)	2	LMGL03010507	14.54	[M+NH4]+	918.851	621.5814, FA(18:2); 575.5033, FA(21:0); 645.5028, FA(16:0); 619.5671, FA(18:1); 647.5953, FA(16:1)
								[M+Na]+	923.807
	156	TG	TG(56:3)	TG(18:1/18:2/20:0)	2	LMGL03010478	14.32	[M+NH4]+	931.855	631.5666, FA(18:1); 633.5906, FA(18:2); 603.5358, FA(20:1); 575.5032, FA(22:1); 657.582, FA(16:0); 601.5189, FA(20:0)
								[M+Na]+	935.807
	157	TG	TG(56:4)	TG(18:1/18:2/20:1)	2	LMGL03010538	13.93	[M+NH4]+	928.836	631.5659, FA(18:2); 629.5511, FA(18:1); 601.5197, FA(20:1)
								[M+Na]+	933.792
	158	TG	TG(56:5)	TG(18:2/18:2/20:1)	2	LMGL03010596	13.73	[M+NH4]+	926.82	629.551, FA(18:2); 599.5045, FA(20:1)
								[M+Na]+	931.774
	159	TG	TG(56:7)	TG(18:1/18:2/20:4)	2	LMGL03010741	13.09	[M+NH4]+	922.789	601.5197, FA(20:4); 625.5193, FA(18:2); 575.5043, FA(22:5); 649.5189, FA(16:0); 623.5034, FA(18:1)
								[M+Na]+	927.745
	160	TG	TG(56:8)	TG(18:2/18:2/20:4)	2	LMGL03010808	12.8	[M+NH4]+	920.772	599.5047, FA(20:4); 623.5047, FA(18:2)
								[M+Na]+	925.728
	161	TG	TG(56:8)	TG(16:0/18:2/22:6)	2	LMGL03010999	12.96	[M+NH4]+	920.772	575.5052, FA(22:6); 647.5038, FA(16:0); 623.5041, FA(18:2); 599.5045, FA(20:4)
								[M+Na]+	925.73
	162	TG	TG(57:3)	TG(18:1/18:2/21:0)	2	LMGL03010891	14.5	[M+NH4]+	944.866	647.5964, FA(18:2); 645.5817, FA(18:1); 601.5189, FA(21:0)
								[M+Na]+	949.821
	163	TG	TG(58:2)	TG(16:0/18:2/24:0)	2	-	15.17	[M+NH4]+	960.899	575.5034, FA(24:0); 663.6277, FA(18:2); 687.6292, FA(16:0); 661.6128, FA(18:1); 689.6417, FA(16:1)
								[M+Na]+	965.853
	164	TG	TG(58:3)	TG(16:0/18:2/24:1)	2	-	14.65	[M+NH4]+	958.883	661.6135, FA(18:2); 575.5037, FA(24:1); 685.6115, FA(16:0); 659.5964, FA(18:1); 601.5208, FA(22:0); 687.6306, FA(16:1); 573.4979, FA(24:0)
								[M+Na]+	963.838
	165	TG	TG(58:4)	TG(18:1/18:2/22:1)	2	LMGL03016220	14.24	[M+NH4]+	956.867	659.5975, FA(18:2); 629.5508, FA(20:1); 601.519, FA(22:1); 657.5914, FA(18:1)
								[M+Na]+	961.827
	166	TG	TG(58:4)	TG(58:4)	2	-	14.34	[M+NH4]+	956.867
								[M+Na]+	961.827
	167	TG	TG(58:10)	TG(18:2/18:2/22:6)	2	LMGL03011544	12.63	[M+NH4]+	944.774	599.5056, FA(22:6); 647.5048, FA(18:2); 623.5038, FA(20:4)
								[M+Na]+	949.73
	168	TG	TG(58:11)	TG(58:11)	2	-	12.4	[M+NH4]+	942.76
								[M+Na]+	947.716
	169	TG	TG(60:3)	TG(16:0/18:2/26:1)	2	-	15.01	[M+NH4]+	986.914	689.6426, FA(18:2); 575.5035, FA(26:1); 713.6454, FA(16:0)
								[M+Na]+	991.87
	170	TG	TG(60:3)	TG(18:1/18:2/24:0)	2	-	15.1	[M+NH4]+	986.914	689.6426, FA(18:2); 601.5204, FA(24:0); 687.6298, FA(18:1)
								[M+Na]+	991.87
	171	TG	TG(60:4)	TG(18:1/18:2/24:1)	2	-	14.58	[M+NH4]+	984.898	687.6274, FA(18:2); 601.5197, FA(24:1); 685.6133, FA(18:1)
								[M+Na]+	989.855
	172	TG	TG(60:4)	TG(18:2/18:2/24:0)	2	-	14.7	[M+NH4]+	984.899	687.6275, FA(18:2); 599.5032, FA(24:0)
								[M+Na]+	989.855
	173	TG	TG(60:5)	TG(18:2/18:2/24:1)	2	-	14.21	[M+NH4]+	982.882	685.6124, FA(18:2); 599.5039, FA(24:1)
								[M+Na]+	987.839
	174	TG	TG(60:11)	TG(18:2/20:4/22:5)	2	LMGL03011960	12.74	[M+NH4]+	970.79	649.5187, FA(20:4); 651.5295, FA(20:5); 623.4993, FA(22:5); 673.5186, FA(18:2); 621.4932, FA(22:4)
								[M+Na]+	975.745
	175	TG	TG(60:12)	TG(18:2/20:4/22:6)	2	LMGL03012034	12.48	[M+NH4]+	968.775	623.5019, FA(22:6); 647.5009, FA(20:4); 671.4992, FA(18:2)
								[M+Na]+	973.73
	176	TG	TG(62:4)	TG(18:2/24:1/20:1)	2	-	14.93	[M+NH4]+	1012.93	715.6589, FA(18:2); 629.5497, FA(24:1); 685.6131, FA(20:1); 601.5189, FA(26:1); 713.643, FA(18:1)
								[M+Na]+	1017.89
	177	TG	TG(62:5)	TG(18:2/18:2/26:1)	2	-	14.54	[M+NH4]+	1010.91	713.6431, FA(18:2); 599.5035, FA(26:1)
								[M+Na]+	1015.87
	178	CE	CE(16:0)	CE(16:0)	2	LMST01020005	14.49	[2M+Na]+	1272.16
	179	CE	CE(18:2)	CE(18:2)	2	LMST01020008	13.92	[2M+NH4]+	1316.21
								[2M+Na]+	1320.16
	180	CE	CE(20:4)	CE(20:4)	2	LMST01020014	13.63	[2M+NH4]+	1364.21
								[2M+Na]+	1369.16
	181	Cer	Cer(16:0)	Cer(16:0)	2	LMSP02010004	10.74	[M+Na]+	560.502
								[M+HCO2]-	582.51
	182	Cer	Cer(22:0)	Cer(22:0)	2	LMSP02010008	12.29	[M+Na]+	644.595
								[M+H-H2O]+	604.603
								[M+HCO2]-	666.604
	183	Cer	Cer(23:0)	Cer(23:0)	2	LMSP02010021	12.47	[M+Na]+	658.611
								[M+H-H2O]+	618.618
								[M+HCO2]-	680.62
	184	Cer	Cer(24:0)	Cer(24:0)	2	LMSP02010012	12.64	[M+Na]+	672.626
								[M+H-H2O]+	632.634
								[M+HCO2]-	694.635
	185	Cer	Cer(24:1)	Cer(24:1)	2	LMSP02010009	12.23	[M+H]+	648.628
								[M+Na]+	670.611
								[M+H-H2O]+	630.617
								[M+HCO2]-	692.62
	186	ChoSM	ChoSM(16:1)	ChoSM(16:1)	2	LMSP03010041	8.65	[M+H]+	701.559	184.0728, phosphocholine
								[M+Na]+	723.542
								[M+HCO2]-	745.55
	187	ChoSM	ChoSM(16:0)	ChoSM(16:0)	2	LMSP03010003	9.61	[M+H]+	703.576	184.0727, phosphocholine
								[M+Na]+	725.558
								[M+HCO2]-	747.566
								[M-CH3]-	687.545
	188	ChoSM	ChoSM(18:0)	ChoSM(18:0)	2	LMSP03010001	10.79	[M+H]+	731.607
								[M+Na]+	753.587
								[M+HCO2]-	775.598
	189	ChoSM	ChoSM(22:0)	ChoSM(22:0)	2	LMSP03010006	11.95	[M+H]+	787.669	184.0726, phosphocholine
								[M+Na]+	809.652
								[M+HCO2]-	831.661
								[M-CH3]-	771.639
	190	ChoSM	ChoSM(22:1)	ChoSM(22:1)	2	LMSP03010072	11.56	[M+HCO2]-	829.646
								[M-CH3]-	769.624
	191	ChoSM	ChoSM(23:0)	ChoSM(23:0)	2	LMSP03010078	12.14	[M+H]+	801.685	184.0726, phosphocholine
								[M+Na]+	823.669
								[M+HCO2]-	845.677
								[M-CH3]-	785.655
	192	ChoSM	ChoSM(24:0)	ChoSM(24:0)	2	LMSP03010008	12.32	[M+H]+	815.701	184.0729, phosphocholine
								[M+Na]+	837.684
								[M+HCO2]-	859.693
								[M-CH3]-	799.671
	193	ChoSM	ChoSM(24:1)	ChoSM(24:1)	2	LMSP03010007	11.91	[M+H]+	813.686	184.0726, phosphocholine
								[M+Na]+	835.668
								[M+HCO2]-	857.678
								[M-CH3]-	797.656

## Sheet: Fold changes and loadings
		Lipid family	Lipid(Carbons:Unsaturations)	Main species		10,000 Bootstraps of log(ND/C)			10,000 Bootstraps of log(TU/C)				Loadings PC 1	Loadings PC 2	Loadings PC 3
						Percentile 2.5%	Mean	Percentile 97.5%	Percentile 2.5%	Mean	Percentile 97.5%
		FA	FA(14:0)	FA(14:0)		-0.308899	0.147228	0.629287	-0.566671	-0.170094	0.247347		-0.00955609	0.0520428	0.0138832
		FA	FA(15:0)	FA(15:0)		-0.0230545	0.338798	0.68799	-0.254842	0.11968	0.467269		-0.0141352	0.0577548	-0.0137421
		FA	FA(16:0)	FA(16:0)		-0.115731	0.145269	0.405984	-0.326757	-0.0850036	0.153347		-0.0261455	0.0529086	0.0165102
		FA	FA(16:1)	FA(16:1)		-0.732674	-0.255508	0.261074	-0.940214	-0.425785	0.119358		0.010796	0.0141842	0.0758011
		FA	FA(17:0)	FA(17:0)		-0.0310276	0.117295	0.269043	-0.151864	-0.00950089	0.138966		-0.0272339	0.0481456	-0.00626539
		FA	FA(17:1)	FA(17:1)		-0.202545	0.0984316	0.373155	-0.358523	-0.0447472	0.25064		-0.0188584	0.0662637	0.0301304
		FA	FA(18:0)	FA(18:0)		-0.0073357	0.157415	0.32202	-0.158755	-0.0305142	0.0953009		-0.0336717	0.0703199	0.00411218
		FA	FA(18:1)	FA(18:1)		-0.0951555	0.215208	0.533189	-0.360412	-0.0906414	0.179423		-0.0276134	0.0571085	0.0138028
		FA	FA(18:2)	FA(18:2)		0.182703	0.535628	0.903425	-0.238231	0.0983603	0.44642		-0.0650843	0.0578971	-0.0315625
		FA	FA(18:3)	FA(18:3)		0.0715334	0.447967	0.838761	-0.326055	0.0466705	0.434834		-0.0539844	0.0510593	-0.0350395
		FA	FA(20:0)	FA(20:0)		-0.0205777	0.0763377	0.17979	-0.106008	0.0444251	0.174426		-0.0362466	0.0343385	0.0135945
		FA	FA(20:1)	FA(20:1)		0.170759	0.444676	0.720147	-0.0911496	0.15441	0.396984		-0.0607683	0.0695202	-0.0626261
		FA	FA(20:2)	FA(20:2)		0.166477	0.446095	0.715055	-0.116761	0.157113	0.414623		-0.060655	0.0672254	-0.033402
		FA	FA(20:3)	FA(20:3)		-0.138519	0.131606	0.394523	-0.413823	-0.152337	0.0962457		-0.0343133	0.0661453	0.0520195
		FA	FA(20:4)	FA(20:4)		0.0691471	0.287383	0.524152	-0.179128	0.0441742	0.2857		-0.0664361	0.0636197	0.0215919
		FA	FA(20:5)	FA(20:5)		-0.169489	0.122031	0.4057	-0.413615	-0.115245	0.172056		-0.0269098	0.0463123	0.0353375
		FA	FA(22:4)	FA(22:4)		0.169604	0.389343	0.601388	-0.0147411	0.180964	0.374947		-0.0638956	0.0784606	-0.0505262
		FA	FA(22:5)	FA(22:5)		0.0264558	0.331162	0.611849	-0.196644	0.114883	0.392559		-0.0527816	0.0681529	-0.0209326
		FA	FA(22:6)	FA(22:6)		-0.0149731	0.27667	0.557037	-0.259405	0.0263399	0.288232		-0.0406948	0.066203	-0.00797265
		LPC	LPC(14:0)	1-LPC(14:0)		-0.0577678	-0.02931	0.000323878	-0.0337459	-0.00409336	0.0257933		0.0509003	0.00399326	0.059428
		LPC	LPC(14:0)	2-LPC(14:0)		-0.205466	-0.139353	-0.0725457	-0.110118	-0.0397855	0.0333324		0.0867426	-0.0134284	0.0231869
		LPC	LPC(16:0)	1-LPC(16:0)		-0.149959	-0.0730744	0.0147861	-0.0481328	0.0420853	0.133667		0.0783528	0.00396152	-0.0362524
		LPC	LPC(16:0)	2-LPC(16:0)		-0.107387	-0.0459028	0.0211731	-0.021386	0.0488836	0.11881		0.0686239	0.0110058	-0.047986
		LPC	LPC(16:1)	1-LPC(16:1)		-1.17554	-0.851676	-0.52401	-0.873716	-0.529731	-0.189168		0.0841328	-0.0454729	0.120443
		LPC	LPC(16:1)	2-LPC(16:1)		-1.12916	-0.812348	-0.488374	-0.866454	-0.51618	-0.16903		0.0823384	-0.0443349	0.121503
		LPC	LPC(18:0)	1-LPC(18:0)		-0.116644	-0.0408091	0.0400131	-0.0911704	0.0100512	0.104158		0.0734657	0.0295677	-0.079718
		LPC	LPC(18:0)	2-LPC(18:0)		-0.184947	-0.0887092	0.0123487	-0.160821	-0.0332395	0.088597		0.0790005	0.0306601	-0.0659523
		LPC	LPC(18:1)	1-LPC(18:1)		-0.437601	-0.29196	-0.157573	-0.294432	-0.14378	0.000117442		0.0918529	-0.00530107	0.0807466
		LPC	LPC(18:1)	2-LPC(18:1)		-0.40984	-0.302574	-0.189716	-0.258753	-0.125186	0.0138844		0.0988691	-0.0101609	0.0593592
		LPC	LPC(18:2)	1-LPC(18:2)		-0.414299	-0.275556	-0.135183	-0.205745	-0.0617837	0.0861529		0.0910917	0.00380789	0.0143208
		LPC	LPC(18:2)	2-LPC(18:2)		-0.376985	-0.241219	-0.104923	-0.175584	-0.0493685	0.0830402		0.0938197	0.00200761	-0.00750076
		LPC	LPC(19:0)	1-LPC(19:0)		0.328637	0.440082	0.564986	0.125185	0.264521	0.402256		-0.0295272	0.0539529	-0.122957
		LPC	LPC(19:0)	2-LPC(19:0)		0.156515	0.242803	0.346496	0.129338	0.261837	0.381474		-0.0172383	0.0622898	-0.155605
		LPC	LPC(20:1)	LPC(20:1)		-0.296278	-0.124756	0.0529657	0.0663642	0.239774	0.422806		0.0622656	0.0197082	-0.123806
		LPC	LPC(20:3)	LPC(20:3)		-0.755636	-0.549556	-0.329157	-0.497944	-0.287815	-0.0719728		0.0924827	-0.0112392	0.0654662
		LPC	LPC(20:4)	1-LPC(20:4)		-0.187573	-0.0599496	0.0711769	-0.0249441	0.128321	0.283586		0.0574943	0.0353244	-0.0433991
		LPC	LPC(20:4)	2-LPC(20:4)		-0.0313691	0.131313	0.288843	0.097414	0.333548	0.555661		0.0270952	0.0552164	-0.102117
		LPC	LPC(22:6)	1-LPC(22:6)		-0.364765	-0.2224	-0.0757334	-0.21997	-0.0562902	0.106372		0.0904324	0.0296048	0.0346346
		LPC	LPC(22:6)	2-LPC(22:6)		-0.293391	-0.157454	-0.0189533	-0.244298	-0.0666205	0.113057		0.0832236	0.0373332	0.0329433
		PC	PC(30:0)	PC(14:0/16:0)		-0.819592	-0.626165	-0.420614	-0.4892	-0.281475	-0.0788124		0.115258	-0.0214755	0.0173645
		PC	PC(31:0)	PC(31:0)		-0.327659	-0.182816	-0.0222565	-0.106092	0.0947217	0.298277		0.0943438	0.0420707	-0.0927556
		PC	PC(32:0)	PC(16:0/16:0)		-0.574907	-0.412406	-0.222592	-0.263383	-0.0583517	0.154406		0.113123	0.00788982	-0.0365901
		PC	PC(32:1)	PC(16:0/16:1)		-1.54026	-1.17697	-0.807802	-1.09488	-0.670329	-0.274343		0.100175	-0.0500194	0.0884959
		PC	PC(32:2)	PC(14:0/18:2)		-0.501118	-0.331529	-0.164082	-0.180212	-0.0199443	0.137032		0.0928781	-0.00802161	-0.0647411
		PC	PC(33:1)	PC(15:0/18:1)		-0.73902	-0.569103	-0.394139	-0.489767	-0.254529	-0.0239351		0.116235	-0.0105176	0.0365447
		PC	PC(33:2)	PC(15:0/18:2)		-0.221813	-0.0514367	0.119493	0.00902239	0.220969	0.421937		0.0630293	0.0546225	-0.150507
		PC	PC(34:1)	PC(16:0/18:1)		-1.42097	-1.12689	-0.802031	-1.06749	-0.654043	-0.235377		0.112211	-0.0198943	0.0589564
		PC	PC(34:2)	PC(16:0/18:2)		-0.232536	-0.142222	-0.0544988	-0.0825794	0.0062144	0.0929075		0.0978659	0.00288965	-0.0672464
		PC	PC(34:3)	PC(16:1/18:2)		-0.482555	-0.331578	-0.184546	-0.208074	-0.0495963	0.105321		0.0946461	-0.0204121	0.0148475
		PC	PC(34:3)	PC(16:0/18:3)		-0.416795	-0.289597	-0.164203	-0.175022	-0.0239555	0.119974		0.107168	0.00399484	-0.0569062
		PC	PC(34:3)	PC(16:0/18:3)		-0.660944	-0.382379	-0.0964801	-0.616851	-0.30925	0.00356375		0.093119	-0.0216576	0.0201874
		PC	PC(35:1)	PC(17:0/18:1)		-0.527988	-0.389238	-0.246833	-0.403652	-0.226191	-0.0431176		0.111989	0.0142049	0.0318618
		PC	PC(35:2)	PC(17:0/18:2)		-0.175046	-0.0066815	0.15285	-0.059017	0.152953	0.356944		0.0658264	0.0453461	-0.120162
		PC	PC(35:2)	PC(17:0/18:2)		-0.300554	-0.157636	-0.0094494	-0.120626	0.0718998	0.25715		0.0890177	0.0555235	-0.106789
		PC	PC(35:3)	PC(17:1/18:2)		-0.100906	0.0146124	0.132022	0.00242326	0.149955	0.294216		0.0522517	0.0535201	-0.14523
		PC	PC(35:4)	PC(15:0/20:4)		0.0473963	0.17686	0.311307	0.200443	0.393607	0.571873		0.0209289	0.0644802	-0.174462
		PC	PC(36:0)	PC(18:0/18:0)		-0.577464	-0.39718	-0.210835	-0.407037	-0.194677	0.0147876		0.101336	0.0536019	-0.0190594
		PC	PC(36:1)	PC(18:0/18:1)		-0.814959	-0.624943	-0.43907	-0.643376	-0.437081	-0.234471		0.109276	-0.00579439	0.0665868
		PC	PC(36:2)	PC(16:0/20:2)		-1.15158	-0.8204	-0.487325	-0.762782	-0.371965	0.0263735		0.112614	-0.00597036	0.0223541
		PC	PC(36:2)	PC(18:0/18:2)		-0.51533	-0.366202	-0.210554	-0.375952	-0.226559	-0.0803587		0.110073	0.00463728	-0.00133558
		PC	PC(36:3)	PC(18:1/18:2)		-0.323057	-0.236312	-0.145733	-0.058107	0.0623765	0.189096		0.0881804	-0.00546111	-0.0532039
		PC	PC(36:3)	PC(16:0/20:3)		-1.22198	-0.869413	-0.545727	-1.01369	-0.642331	-0.290746		0.102484	-0.0188967	0.0892258
		PC	PC(36:3)	PC(16:0/20:3)		-0.907814	-0.6731	-0.416053	-0.49752	-0.250336	-0.000968605		0.103818	-0.0077864	0.0360248
		PC	PC(36:4)	PC(18:2/18:2)		-0.988134	-0.592633	-0.259522	-0.561448	-0.101886	0.311671		0.095019	-0.0160018	-0.0555275
		PC	PC(36:4)	PC(16:0/20:4)		-0.142611	-0.0535778	0.0414293	-0.0350929	0.0569899	0.148693		0.0819945	0.040483	-0.102269
		PC	PC(36:5)	PC(18:2/18:3)		-0.417166	-0.252648	-0.0960774	-0.164957	0.0224052	0.196802		0.079758	-0.00258155	-0.0671004
		PC	PC(36:5)	PC(16:1/20:4)		-0.4406	-0.229622	-0.0211978	-0.238686	-0.0229663	0.190467		0.0687389	-0.0086789	0.0178877
		PC	PC(36:5)	PC(16:0/20:5)		-1.09925	-0.79182	-0.483655	-0.887129	-0.576806	-0.270409		0.102392	-0.0336945	0.0771994
		PC	PC(37:2)	PC(37:2)		0.0505623	0.249126	0.441207	-0.0709706	0.137675	0.336994		0.016849	0.04143	-0.111994
		PC	PC(37:2)	PC(18:2/19:0)		-0.263431	-0.136805	-0.00835503	-0.107462	0.0298655	0.161557		0.0940186	0.0363177	-0.0980016
		PC	PC(37:3)	PC(18:2/19:1)		-0.280051	-0.16501	-0.0511963	-0.0749446	0.105483	0.288587		0.0933631	0.0427354	-0.0996224
		PC	PC(37:4)	PC(17:0/20:4)		-0.214213	-0.021613	0.181497	0.0632062	0.337973	0.602621		0.0542005	0.0467695	-0.130988
		PC	PC(37:4)	PC(17:0/20:4)		-0.0247728	0.14546	0.318319	0.133372	0.348383	0.548938		0.0339826	0.0714975	-0.155637
		PC	PC(38:2)	PC(18:0/20:2)		-0.653158	-0.468838	-0.290282	-0.394429	-0.192365	0.000276257		0.112643	0.0112843	0.0118009
		PC	PC(38:3)	PC(18:0/20:3)		-0.99001	-0.735736	-0.467903	-0.67975	-0.442141	-0.20397		0.100258	-0.00985239	0.0496512
		PC	PC(38:4)	PC(16:0/22:4)		-0.510241	-0.324236	-0.126655	-0.308531	-0.0814413	0.152377		0.100403	0.0174608	0.0120635
		PC	PC(38:4)	PC(18:0/20:4)		-0.132273	0.0706618	0.276979	0.0254002	0.229099	0.434813		0.0349527	0.0431522	-0.122587
		PC	PC(38:4)	PC(18:0/20:4)		-0.299811	-0.144794	0.0166133	-0.197306	-0.0360927	0.132362		0.0795352	0.0274254	-0.0810324
		PC	PC(38:5)	PC(18:1/20:4)		-0.292936	-0.173224	-0.0553268	0.0096567	0.140932	0.27438		0.0610985	0.0287053	-0.0576176
		PC	PC(38:6)	PC(18:2/20:4)		-0.212349	-0.0788004	0.0572781	-0.0616279	0.0923341	0.241843		0.0820545	0.0457223	-0.123992
		PC	PC(38:6)	PC(16:0/22:6)		-0.885749	-0.397281	0.0897975	-0.506414	0.0455426	0.564444		0.0907857	0.0199304	-0.0254211
		PC	PC(38:7)	PC(18:3/20:4)		-0.362369	-0.214911	-0.0640067	-0.272008	-0.117931	0.0373801		0.0951065	0.0310086	-0.0104877
		PC	PC(38:7)	PC(16:1/22:6)		-0.446313	-0.224354	-0.0180224	-0.366617	-0.129671	0.0951682		0.0778242	0.0138779	0.0532164
		PC	PC(39:4)	PC(19:0/20:4)		0.0633316	0.199961	0.344825	0.112996	0.282522	0.447148		0.0121398	0.0617312	-0.17021
		PC	PC(39:5)	PC(19:1/20:4)		-0.182713	-0.0521093	0.0836587	0.0671499	0.265838	0.467572		0.0530372	0.0457025	-0.125612
		PC	PC(40:2)	PC(18:2/22:0)		-0.610333	-0.46379	-0.306587	-0.299396	-0.147854	-0.00671078		0.107956	0.00331211	-0.00451534
		PC	PC(40:4)	PC(20:0/20:4)		-0.446387	-0.289235	-0.125138	-0.348335	-0.203548	-0.0511102		0.0923204	0.01631	0.0364826
		PC	PC(40:5)	PC(18:0/22:5)		-0.597599	-0.367757	-0.148595	-0.246188	-0.0348056	0.167828		0.0798484	0.0384756	-0.0448158
		PC	PC(40:5)	PC(18:0/22:5)		-1.13861	-0.790018	-0.434976	-1.04799	-0.668878	-0.294695		0.0975402	0.00220673	0.0803013
		PC	PC(40:6)	PC(20:2/20:4)		0.101325	0.364063	0.623446	0.4465	0.817987	1.1746		-0.000524173	0.0402875	-0.150462
		PC	PC(40:6)	PC(18:0/22:6)		-0.738789	-0.515536	-0.285445	-0.615789	-0.352739	-0.0960885		0.101495	0.003311	0.0292394
		PC	PC(40:7)	PC(18:1/22:6)		-0.696998	-0.452685	-0.209422	-0.483162	-0.202927	0.0836772		0.10632	0.0141969	-0.00689275
		PC	PC(40:8)	PC(20:4/20:4)		-0.0788558	0.073624	0.22773	-0.0100787	0.150502	0.309701		0.0447049	0.0598767	-0.0975118
		PC	PC(O-32:0)	PC(O-16:0/16:0)		-0.280694	-0.156894	-0.0300806	-0.1865	-0.0540829	0.081947		0.0785437	0.0905537	-0.0115571
		PC	PC(O-34:1)	PC(O-18:1/16:0)		-0.408903	-0.269282	-0.128998	-0.301458	-0.150131	-0.00733704		0.0911964	0.0623803	0.00261831
		PC	PC(O-36:4)	PC(O-16:0/20:4)		-0.310929	-0.159877	-0.0132643	-0.177645	-0.0212368	0.131375		0.0876477	0.0781834	-0.0361936
		PC	PC(O-38:5)	PC(O-18:1/20:4)		-0.457473	-0.30287	-0.151973	-0.278529	-0.106301	0.0545683		0.0996148	0.0506656	-0.0194187
		LPE	LPE(16:0)	LPE(16:0)		-0.378484	-0.263322	-0.147179	-0.171883	-0.0806867	0.00950814		0.104831	-0.0412716	0.000995359
		LPE	LPE(18:0)	LPE(18:0)		-0.336165	-0.23804	-0.138897	-0.181957	-0.0904659	-0.00136915		0.0989898	-0.0217317	-0.0266892
		LPE	LPE(18:2)	LPE(18:2)		-0.248968	-0.133086	-0.0258821	-0.1564	-0.0637805	0.0291722		0.0754201	-0.0133578	-0.0223165
		PE	PE(34:2)	PE(16:0/18:2)		-0.378885	-0.178438	0.00432339	-0.169705	0.0237952	0.20297		0.0560809	-0.0926211	-0.0691705
		PE	PE(36:2)	PE(18:0/18:2)		-0.370385	-0.202208	-0.0469863	-0.224339	-0.0598294	0.095983		0.0537247	-0.0994959	-0.0478749
		PE	PE(36:4)	PE(16:0/20:4)		-0.411254	-0.222786	-0.0338262	-0.228911	-0.0107248	0.194635		0.0629737	-0.0917671	-0.0417704
		PE	PE(38:4)	PE(18:0/20:4)		-0.397643	-0.195688	0.0142526	-0.227383	0.0034437	0.226298		0.0582079	-0.0796474	-0.0798966
		PE	PE(38:6)	PE(16:0/22:6)		-0.535794	-0.282757	-0.0141417	-0.256265	0.0536331	0.3567		0.0711489	-0.0532462	-0.044937
		PE	PE(40:6)	PE(18:0/22:6)		-0.478145	-0.291275	-0.091439	-0.282603	-0.0457527	0.192231		0.0699743	-0.0647959	-0.0277543
		PE	PE(O-36:5)	PE(O-18:1/20:4)		-0.426584	-0.256087	-0.0737685	-0.173467	-0.000713121	0.167915		0.0878716	0.0728611	-0.0566584
		PI	PI(34:2)	PI(16:0/18:2)		-0.188291	-0.0509276	0.0982014	-0.0379921	0.0844953	0.20767		0.0726138	0.064995	-0.0905888
		PI	PI(36:2)	PI(18:0/18:2)		-0.347078	-0.179321	0.00125208	-0.182474	-0.0249375	0.135344		0.0891958	0.0591535	-0.0429775
		PI	PI(36:3)	PI(18:1/18:2)		-0.276175	-0.151168	-0.0216324	-0.0193769	0.119583	0.253865		0.0869588	0.0518239	-0.0859666
		PI	PI(36:3)	PI(36:3)		-0.720987	-0.501218	-0.302349	-0.521491	-0.290565	-0.0737113		0.10725	0.0155407	0.0618528
		PI	PI(36:4)	PI(16:0/20:4)		-0.256213	-0.127784	0.00485146	-0.116798	-2.16559e-05	0.113459		0.0953416	0.040346	-0.0332111
		PI	PI(37:4)	PI(17:0/20:4)		-0.00907539	0.123858	0.24909	0.0712943	0.213237	0.352383		0.0313436	0.0846537	-0.131295
		PI	PI(38:3)	PI(18:0/20:3)		-0.973531	-0.658349	-0.38335	-0.845235	-0.528674	-0.247972		0.0979452	-0.00688228	0.088355
		PI	PI(38:4)	PI(18:0/20:4)		-0.302843	-0.170132	-0.0345267	-0.163659	-0.0418112	0.0765321		0.099681	0.0371966	-0.0570759
		PI	PI(38:5)	PI(18:1/20:4)		-0.158341	0.0201117	0.187784	0.0220406	0.211818	0.395253		0.0421064	0.0638454	-0.100726
		PI	PI(38:6)	PI(16:0/22:6)		-0.270132	-0.0699239	0.133507	-0.159085	0.0567186	0.276519		0.0713824	0.0661313	-0.0227519
		PI	PI(40:4)	PI(18:0/22:4)		-0.672385	-0.457277	-0.253469	-0.459954	-0.245606	-0.0460452		0.10811	0.00932515	0.0525292
		PI	PI(40:5)	PI(18:0/22:5)		-0.488567	-0.33694	-0.17793	-0.262924	-0.079778	0.10553		0.0943497	0.0273997	0.0221074
		PI	PI(40:6)	PI(18:0/22:6)		-0.628604	-0.327935	-0.0371523	-0.448411	-0.12961	0.172935		0.0893341	0.0468678	0.0157931
		TG	TG(46:2)	TG(46:2)		-1.50056	-1.07961	-0.661483	-1.18919	-0.661151	-0.184122		0.0729319	-0.10472	0.0641553
		TG	TG(48:1)	TG(16:0/16:0/16:1)		-2.17905	-1.51918	-0.894616	-1.61995	-0.821668	-0.133182		0.0757526	-0.0994736	0.0698506
		TG	TG(48:2)	TG(16:0/16:1/16:1)		-1.64422	-1.15464	-0.689411	-1.31305	-0.685479	-0.153085		0.0719537	-0.103492	0.0692349
		TG	TG(48:3)	TG(14:0/16:1/18:2)		-1.18389	-0.774512	-0.366473	-0.982226	-0.508974	-0.0733149		0.0610293	-0.108762	0.0538041
		TG	TG(48:3)	TG(14:0/16:1/18:2)		-0.869802	-0.541668	-0.193971	-0.701704	-0.299498	0.0686141		0.0527866	-0.126403	-0.00472609
		TG	TG(48:4)	TG(14:0/16:2/18:2)		-0.482972	-0.269146	-0.0583259	-0.363134	-0.136447	0.0829468		0.0523715	-0.124346	-0.0183081
		TG	TG(48:4)	TG(48:4)		-0.492911	-0.300239	-0.102053	-0.460317	-0.209255	0.0245978		0.0541201	-0.119151	0.0023841
		TG	TG(49:1)	TG(15:0/16:0/18:1)		-0.982296	-0.664233	-0.332987	-0.811253	-0.382517	-0.00905738		0.0665481	-0.116895	0.0288676
		TG	TG(49:2)	TG(15:0/16:0/18:2)		-0.630584	-0.351147	-0.0675009	-0.537191	-0.199101	0.108847		0.0490527	-0.13138	-0.00717966
		TG	TG(49:3)	TG(15:0/16:1/18:2)		-0.329851	-0.0364	0.269875	-0.356076	-0.0258905	0.284267		0.0143918	-0.125835	-0.0360872
		TG	TG(50:1)	TG(16:0/16:0/18:1)		-2.03179	-1.37271	-0.684624	-1.51743	-0.694791	0.00529333		0.0698082	-0.112972	0.0341277
		TG	TG(50:2)	TG(16:0/16:0/18:2)		-1.12478	-0.702761	-0.336781	-0.85384	-0.406002	-0.0392989		0.0543484	-0.122136	0.0238717
		TG	TG(50:3)	TG(16:0/16:1/18:2)		-1.21565	-0.833241	-0.43753	-1.02382	-0.511975	-0.0417259		0.0599741	-0.109693	0.0453407
		TG	TG(50:4)	TG(16:0/16:1/18:3)		-0.543456	-0.259179	0.0417714	-0.42613	-0.10355	0.225501		0.0301934	-0.123113	-0.0192303
		TG	TG(51:1)	TG(16:0/17:0/18:1)		-0.785839	-0.46754	-0.133408	-0.69126	-0.320191	0.0112004		0.0542752	-0.124741	0.00940416
		TG	TG(51:2)	TG(16:0/17:1/18:1)		-0.709847	-0.402409	-0.0831121	-0.654698	-0.301874	0.0193188		0.050302	-0.128305	0.00806564
		TG	TG(51:3)	TG(15:0/18:1/18:2)		-0.436326	-0.118075	0.216779	-0.415104	-0.0641893	0.274453		0.0179526	-0.129869	-0.0533514
		TG	TG(51:4)	TG(15:0/18:2/18:2)		-0.122879	0.143077	0.413239	-0.117054	0.188928	0.492243		-0.025104	-0.109573	-0.118636
		TG	TG(52:1)	TG(16:0/18:0/18:1)		-0.937472	-0.593099	-0.240214	-0.822673	-0.451577	-0.107378		0.0557104	-0.12024	0.0233971
		TG	TG(52:2)	TG(16:0/18:1/18:1)		-1.82958	-1.20311	-0.576479	-1.36969	-0.71831	-0.137338		0.0637362	-0.116844	0.0376256
		TG	TG(54:2)	TG(18:0/18:1/18:1)		-0.544096	-0.250132	0.0528487	-0.4453	-0.160249	0.111718		0.0285827	-0.133848	-0.0254293
		TG	TG(52:3)	TG(16:0/18:1/18:2)		-0.434485	-0.183148	0.0586753	-0.387884	-0.134448	0.107959		0.0289407	-0.127587	-0.0286683
		TG	TG(52:4)	TG(16:0/18:2/18:2)		-0.213537	0.0161707	0.247258	-0.198098	0.0494434	0.29495		-0.0104592	-0.117902	-0.0810992
		TG	TG(52:5)	TG(16:1/18:2/18:2)		-0.387208	-0.106411	0.179535	-0.249516	0.0650032	0.371606		0.0103641	-0.125708	-0.0763216
		TG	TG(52:6)	TG(16:1/18:2/18:3)		-0.374794	-0.180576	0.0189327	-0.222577	0.0178511	0.250894		0.0298708	-0.128867	-0.0451639
		TG	TG(53:2)	TG(17:0/18:1/18:1)		-0.589682	-0.250625	0.106954	-0.577102	-0.235225	0.090004		0.0337443	-0.132714	-0.0130773
		TG	TG(53:4)	TG(17:0/18:2/18:2)		-0.164698	0.130825	0.434153	-0.199318	0.117381	0.424825		-0.024437	-0.120033	-0.105195
		TG	TG(54:3)	TG(18:0/18:1/18:2)		-1.078	-0.629744	-0.1509	-0.790204	-0.319089	0.131962		0.0447451	-0.128901	-0.000518283
		TG	TG(54:4)	TG(18:1/18:1/18:2)		-0.398824	-0.138619	0.114163	-0.322036	-0.0789611	0.160821		0.016311	-0.125111	-0.0556018
		TG	TG(54:5)	TG(18:1/18:2/18:2)		-0.453802	-0.114494	0.227814	-0.360206	-0.0206756	0.315438		0.00322259	-0.118713	-0.0455698
		TG	TG(54:5)	TG(16:0/18:1/20:4)		-0.342656	0.00861855	0.380303	-0.367274	0.0339745	0.433902		-0.00532762	-0.115035	-0.0966289
		TG	TG(54:6)	TG(18:2/18:2/18:2)		-0.79088	-0.274171	0.206011	-0.405628	0.0217009	0.433503		0.0159549	-0.112778	-0.0419454
		TG	TG(54:6)	TG(16:0/18:2/20:4)		-0.012324	0.344329	0.71753	-0.121519	0.297898	0.720957		-0.0500996	-0.0732713	-0.136174
		TG	TG(54:7)	TG(18:2/18:2/18:3)		-0.489608	-0.191204	0.111086	-0.259466	0.0475103	0.335736		0.0214163	-0.109552	-0.0580536
		TG	TG(55:2)	TG(16:0/18:2/21:0)		0.0683895	0.374777	0.679401	-0.0668963	0.205962	0.448564		-0.0439353	-0.101535	-0.0873386
		TG	TG(56:3)	TG(18:1/18:2/20:0)		-0.247638	0.03774	0.321562	-0.159179	0.105573	0.353333		-0.0143292	-0.124688	-0.0761775
		TG	TG(56:4)	TG(18:1/18:2/20:1)		-0.187499	0.0933019	0.371831	-0.0543993	0.211147	0.466288		-0.028753	-0.112273	-0.0921589
		TG	TG(56:5)	TG(18:2/18:2/20:1)		-0.613956	-0.210305	0.180099	-0.511395	-0.0941978	0.28985		0.0148874	-0.125396	-0.0465625
		TG	TG(56:7)	TG(18:1/18:2/20:4)		-0.0181849	0.333796	0.700567	-0.0692841	0.34518	0.766478		-0.0597262	-0.0548345	-0.131583
		TG	TG(56:8)	TG(18:2/18:2/20:4)		0.0776855	0.308463	0.540754	0.00932616	0.293637	0.566443		-0.0663465	-0.0459606	-0.138984
		TG	TG(56:8)	TG(16:0/18:2/22:6)		-0.430471	0.0365517	0.553278	-0.307184	0.169547	0.691594		-0.0281343	-0.101931	-0.101736
		TG	TG(57:3)	TG(18:1/18:2/21:0)		0.0516101	0.347127	0.644199	-0.0328006	0.235418	0.482554		-0.044879	-0.102804	-0.0934584
		TG	TG(58:2)	TG(16:0/18:2/24:0)		-0.126352	0.144783	0.417271	-0.0974938	0.15278	0.390155		-0.0292714	-0.122684	-0.0761901
		TG	TG(58:3)	TG(16:0/18:2/24:1)		-0.156633	0.164346	0.484076	-0.0445076	0.246916	0.524407		-0.0294946	-0.109723	-0.0908279
		TG	TG(58:4)	TG(18:1/18:2/22:1)		-0.253837	0.0952762	0.434755	-0.0448681	0.269823	0.568172		-0.0196276	-0.103454	-0.0901806
		TG	TG(58:4)	TG(58:4)		-0.36447	-0.0791732	0.207783	-0.224872	0.0437381	0.298823		0.00464352	-0.127813	-0.062742
		TG	TG(58:10)	TG(18:2/18:2/22:6)		0.401532	0.645902	0.890545	0.226937	0.497379	0.758233		-0.0836065	0.0224986	-0.13937
		TG	TG(58:11)	TG(58:11)		0.49177	0.710987	0.929031	0.262165	0.519175	0.774668		-0.0864899	0.045893	-0.119962
		TG	TG(60:3)	TG(16:0/18:2/26:1)		-0.0178705	0.313557	0.651596	0.0734438	0.369537	0.657564		-0.0361698	-0.0902879	-0.100045
		TG	TG(60:3)	TG(18:1/18:2/24:0)		-0.236374	0.0503889	0.328868	-0.214396	0.0425391	0.288939		-0.019185	-0.128211	-0.0499092
		TG	TG(60:4)	TG(18:1/18:2/24:1)		-0.105105	0.233865	0.571434	0.054296	0.366719	0.664819		-0.0309725	-0.0936328	-0.100876
		TG	TG(60:4)	TG(18:2/18:2/24:0)		-0.16183	0.117985	0.403738	-0.0565149	0.21286	0.468267		-0.0199847	-0.120642	-0.0861179
		TG	TG(60:5)	TG(18:2/18:2/24:1)		-0.294256	0.0484989	0.399611	-0.0581752	0.27436	0.593444		-0.00875584	-0.11124	-0.0963295
		TG	TG(60:11)	TG(18:2/20:4/22:5)		0.332808	0.601265	0.885523	0.149119	0.468941	0.796887		-0.0715347	0.0449211	-0.13585
		TG	TG(60:12)	TG(18:2/20:4/22:6)		0.508697	0.814901	1.13104	0.320483	0.708736	1.09463		-0.0764176	0.0620744	-0.126031
		TG	TG(62:4)	TG(18:2/24:1/20:1)		0.00426745	0.343708	0.687304	0.153948	0.448858	0.739257		-0.0350649	-0.0781692	-0.104638
		TG	TG(62:5)	TG(18:2/18:2/26:1)		-0.0953499	0.214881	0.540032	0.0978776	0.392443	0.680224		-0.0170671	-0.0896478	-0.10836
		CE	CE(16:0)	CE(16:0)		-0.259046	-0.120521	0.0121136	-0.147473	-0.0232759	0.105359		0.0540793	0.0575413	-0.0106758
		CE	CE(18:2)	CE(18:2)		-0.273188	-0.1068	0.057713	-0.226714	-0.0614009	0.108731		0.0344678	0.0740235	-0.00993875
		CE	CE(20:4)	CE(20:4)		-0.144636	0.0694048	0.258191	-0.0494753	0.158967	0.362007		0.0175139	0.121338	-0.0450635
		Cer	Cer(16:0)	Cer(16:0)		-0.103851	-0.00344826	0.105796	-0.0568356	0.0454305	0.149831		0.0263069	0.0168299	-0.119213
		Cer	Cer(22:0)	Cer(22:0)		-0.554559	-0.376505	-0.198297	-0.306419	-0.129713	0.038034		0.105855	0.030715	-0.0218163
		Cer	Cer(23:0)	Cer(23:0)		-0.467954	-0.286811	-0.0926077	-0.253415	-0.0655478	0.120473		0.0965484	0.0382632	-0.0469104
		Cer	Cer(24:0)	Cer(24:0)		-0.536283	-0.377785	-0.218363	-0.312202	-0.143918	0.0145611		0.10964	0.00875249	-0.019023
		Cer	Cer(24:1)	Cer(24:1)		-0.585007	-0.398701	-0.213153	-0.309941	-0.113873	0.0711539		0.103909	0.0342271	-0.0218283
		ChoSM	ChoSM(16:1)	ChoSM(16:1)		-0.293028	-0.161701	-0.0242031	-0.18395	-0.0503909	0.0848834		0.0889294	0.0609087	-0.0510175
		ChoSM	ChoSM(16:0)	ChoSM(16:0)		-0.44674	-0.272329	-0.0900501	-0.285967	-0.0984484	0.0921384		0.0971187	0.0645437	-0.0306517
		ChoSM	ChoSM(18:0)	ChoSM(18:0)		-0.58173	-0.392713	-0.192107	-0.431249	-0.249252	-0.0634761		0.0987717	0.0479261	0.0046802
		ChoSM	ChoSM(22:0)	ChoSM(22:0)		-0.614345	-0.439894	-0.256819	-0.364564	-0.193124	-0.0224813		0.10252	0.0441694	-0.00648783
		ChoSM	ChoSM(22:1)	ChoSM(22:1)		-0.418684	-0.278812	-0.130825	-0.209116	-0.0714624	0.063459		0.0944912	0.0572668	-0.0343372
		ChoSM	ChoSM(23:0)	ChoSM(23:0)		-0.388396	-0.248989	-0.101636	-0.235141	-0.0793791	0.076855		0.0924251	0.0613991	-0.0473549
		ChoSM	ChoSM(24:0)	ChoSM(24:0)		-0.457741	-0.320346	-0.178958	-0.292801	-0.151249	-0.0118313		0.099473	0.0539249	-0.00903736
		ChoSM	ChoSM(24:1)	ChoSM(24:1)		-0.66923	-0.4979	-0.32153	-0.413591	-0.221798	-0.0334276		0.101248	0.052946	0.00690672
